# Supplementary material for: Development and Mechanistic Studies of Ternary Nanocomposites for Hydrogen Production from Water Splitting to Yield Sustainable/Green Energy and Environmental Remediation
Source: Polymers (Basel). 2022 Mar 23;14(7):1290. doi: 10.3390/polym14071290 (PMC9003420; doi:10.3390/polym14071290)
Supplement: Supplementary file 1 [file polymers-14-01290-s001.zip]

Archive with 1 entries (1 files):
- polymers-1551695-supplementary.pdf
